# Supplementary material for: A Novel Method of Coupling In Situ Time-Resolved FTIR and Microwave Irradiation: Application to the Monitoring of Quinoxaline Derivatives Synthesis
Source: Molecules. 2025 Sep 25;30(19):3875. doi: 10.3390/molecules30193875 (PMC12525907; doi:10.3390/molecules30193875)
Supplement: Supplementary file 1 [file molecules-30-03875-s001.zip]

Archive with 1 entries (1 files):
- molecules-3867980-supplementary.pdf
